# Supplementary material for: Structure–Activity Relationship of Novel ACE Inhibitory Undecapeptides from Stropharia rugosoannulata by Molecular Interactions and Activity Analyses
Source: Foods. 2023 Sep 17;12(18):3461. doi: 10.3390/foods12183461 (PMC10529921; doi:10.3390/foods12183461)
Supplement: Supplementary file 1 [file foods-12-03461-s001.zip]

Archive with 2 entries (2 files):
- Supplementary Figure S1.pdf
- Supplementary Table S1, S2 & S3-revised.xlsx
